# Supplementary material for: The Role of Transthoracic Echocardiography for Assessment of Mortality in Patients with Carcinoid Heart Disease Undergoing Valve Replacement
Source: Cancers (Basel). 2023 Mar 21;15(6):1875. doi: 10.3390/cancers15061875 (PMC10046658; doi:10.3390/cancers15061875)
Supplement: Supplementary file 1 [file cancers-15-01875-s001.zip]

Archive with 1 entries (1 files):
- cancers-2259761-supplementary.pdf
